# Supplementary material for: Distance correlation application to gene co-expression network analysis
Source: BMC Bioinformatics. 2022 Feb 21;23:81. doi: 10.1186/s12859-022-04609-x (PMC8862277; doi:10.1186/s12859-022-04609-x)
Supplement: Supplementary file 4 — Additional file 4. Code S1. The R code of the study. [file 12859_2022_4609_MOESM4_ESM.zip]

Archive with 9 entries (9 files):
- 2.1QQ_plot.R
- 2.1Shapiro-Wilktest.R
- 2.2ROC_plot.R
- 2.3outlier_plot.R
- 2.4histogram.R
- 2.8Fisherí»s exact test.R
- 4.1Dcor.R
- 4.4DC_WGCNA.R
- 4.7selecte_gene.R
