# Supplementary material for: Distance correlation application to gene co-expression network analysis
Source: BMC Bioinformatics. 2022 Feb 21;23:81. doi: 10.1186/s12859-022-04609-x (PMC8862277; doi:10.1186/s12859-022-04609-x)
Supplement: Supplementary file 4 — Additional file 4. Code S1. The R code of the study. [file 12859_2022_4609_MOESM4_ESM.zip › 2.1QQ_plot.R]

# normal QQ plots of gene expression profile
# The code of thesis "Distance correlation application to gene co-expression network analysis"

rm(list = ls())
setwd('G:/DC_data')
load("datExpr_treated_control_0.05_3611.Rdata")

# 1 gene rank plot
Rank<-2714
#colnames(datExpr[Rank])# gene name
data<-datExpr[,Rank]
hist(data,main="Distribution of Gene", col = "blue",xlab =Rank) #histogram
qqnorm(data)  #QQ plot
qqline(data, col = "steelblue", lwd = 2) # line
#library(car)
#qqPlot(data)  #  confidence interval 
#shapiro.test(data) #Shapiro-Wilk normality test

# 2 gene name plot
rown<-"1426462_at"
data<-as.matrix(datExpr[,c(rown)])
hist(data,main="Distribution of Gene", col = "blue",xlab ="  ")  
qqnorm(data)  
qqline(data, col = "steelblue", lwd = 2) # line
