# Supplementary material for: Distance correlation application to gene co-expression network analysis
Source: BMC Bioinformatics. 2022 Feb 21;23:81. doi: 10.1186/s12859-022-04609-x (PMC8862277; doi:10.1186/s12859-022-04609-x)
Supplement: Supplementary file 4 — Additional file 4. Code S1. The R code of the study. [file 12859_2022_4609_MOESM4_ESM.zip › 2.1Shapiro-Wilktest.R]

# By using Shapiro-Wilk test we calculated the percentage of the genes with p-value greater than 0.01, 
# and these genes are considered to be normally distributed.


rm(list = ls())
setwd('G:/DC_data')
load("atExpr_CC_3809_308.Rdata")

ncol = ncol(datExpr);
SW_P<-NULL
for (n in c(1:ncol)) {
  SW=shapiro.test(datExpr[,n])  
  SW_P[n]<-SW$p.value
}

sum(SW_P>=0.01)/ncol #percentage of normally distributed
