# Supplementary material for: Distance correlation application to gene co-expression network analysis
Source: BMC Bioinformatics. 2022 Feb 21;23:81. doi: 10.1186/s12859-022-04609-x (PMC8862277; doi:10.1186/s12859-022-04609-x)
Supplement: Supplementary file 4 — Additional file 4. Code S1. The R code of the study. [file 12859_2022_4609_MOESM4_ESM.zip › 2.2ROC_plot.R]

# genes relationships plot, ROC Plot

rm(list = ls())
setwd('G:/DC_data/data')
source("2013.R")
#1 reading data
#load("datExpr_CC_0.1_3808_308.Rdata") 
load("datExpr_liver_0.05_3089.Rdata")
#load("datExpr_treated_control_0.05_3611.Rdata")

#2 Calculated correlation coefficient
rown1<-"1425177_at"     
rown2<-"1415760_s_at" 
data<-t(datExpr)[c(rown1,rown2),]
data<-as.matrix(data)
pcor<-round(cor(data[1, ],data[2, ]),3)
scor<-round(cor(data[1, ],data[2, ],method ="spearman"),3)
mic<-round(mine_stat(data[1, ],data[2, ], measure="mic"),3)
dcorr<-round(dcor(data[1, ],data[2, ]),3)
#temp<-data[, which(data[1,]>=6&data[2,]>=6.5)]

#3 plot correlation diagram 
pdf("original drawing.pdf",width=6,height=6)
plot(data[1,],data[2,],xlab=rown1,ylab=rown2, col=("blue"),pch=20
     ,  xlim=c(min(data[1,])-0.2 ,max(data[1,])), ylim=c(min(data[2,]),max(data[2,])))  #xlim=c(4,8.2),ylim=c(3.6,7.8), xlim=c(7.8,10),ylim=c(6,11),
legend("bottomleft",c("Pearson: ",pcor ,"Spearman: ",scor,"MIC: ",mic,"dcor: ", dcorr),lty=0)
dev.off()

#4 hypothesis testing 
number=30# sample size
times<-1000 # repeated times
nmethods<-4 # Methods number
intervals = 500  
pvalues <- matrix(0, times, nmethods) #ÿ????????????Pֵ
P<- matrix(0, intervals, nmethods) # ?ۼ?Pֵ
for (n in c(1:times)) {   
  temp<-data[,sample(1:ncol(data), number)] 
  pvalues[n,1]<-pearson.test(temp[1,],temp[2,])
  pvalues[n,2]<-spearman.test(temp[1,],temp[2,])
  pvalues[n,3]<-mic.test(temp[1,],temp[2,])
  pvalues[n,4]<-dcorrelation.test(temp[1,],temp[2,])
}
for(alpha in seq(1, intervals)) {  
  P[alpha,1]=length(which(pvalues[,1] <= alpha/intervals))/times
  P[alpha,2]=length(which(pvalues[,2] <= alpha/intervals))/times
  P[alpha,3]=length(which(pvalues[,3] <= alpha/intervals))/times
  P[alpha,4]=length(which(pvalues[,4] <= alpha/intervals))/times
}

#5 plot ROC

pdf("30.pdf",width=6,height=6)
plot(seq(1, intervals)/intervals,P[,1], xlim=c(0,1),ylim=c(0,1), type="l",lwd=2,lty=c(1),
     xlab="Significance level of the test",ylab="Proportion of rejection")
lines(seq(1, intervals)/intervals,P[,2],col = "red",lwd=2,lty=c(2)) 
lines(seq(1, intervals)/intervals,P[,3],col = "blue",lwd=2,lty=c(3))
lines(seq(1, intervals)/intervals,P[,4],col = "green",lwd=2,lty=c(4))
legend("bottomright",c("Pearson","Spearman","MIC","dcor"),col=c("black","red","blue","green"),lwd=2,lty=c(1,2,3,4))

dev.off()
#6 AUC
apply(P,2,sum)/intervals 
