# Supplementary material for: Distance correlation application to gene co-expression network analysis
Source: BMC Bioinformatics. 2022 Feb 21;23:81. doi: 10.1186/s12859-022-04609-x (PMC8862277; doi:10.1186/s12859-022-04609-x)
Supplement: Supplementary file 4 — Additional file 4. Code S1. The R code of the study. [file 12859_2022_4609_MOESM4_ESM.zip › 2.3outlier_plot.R]

# outlier plot

rm(list = ls())
setwd('G:/DC_data/data')
require(energy)
library(minerva)

#1 load data
load("datExpr_CC_0.1_3808_308.Rdata") 
fpkm<-t(datExpr)

#2 Calculated correlation coefficient
rown1<-"EHF"     
rown2<-"BIRC5"     
data<-fpkm[c(rown1,rown2),]
data<-as.matrix(data)
pcor<-round(cor(data[1, ],data[2, ]),3)
scor<-round(cor(data[1, ],data[2, ],method ="spearman"),3)
mic<-round(mine_stat(data[1, ],data[2, ], measure="mic"),3)
dcorr<-round(dcor(data[1, ],data[2, ]),3)

#3 Identify outliers
library(DMwR)
outlier.scores <- lofactor(t(data), k=5)
plot(density(outlier.scores))
outliers <- order(outlier.scores, decreasing=T)[1:3]
print(outliers)
n <- nrow(t(data))
labels <- 1:n
labels[-outliers] <- "."
biplot(prcomp(t(data)), cex=.8, xlabs=labels)
pch <- rep(".", n)
pch[outliers] <- "+"
col <- rep("blue", n)
col[outliers] <- "red"
pairs(t(data), pch=pch, col=col,add=TRUE)
datas<-data[,-outliers] #Remove outliers

#4 outlier plot 
pdf("outlierP.pdf",width=6,height=6)
plot(datas[1,],datas[2,],xlab=rown1,ylab=rown2, 
     xlim=c(min(data[1,]),max(data[1,])+0.5),ylim=c(min(data[2,])-0.5,max(data[2,])) ,
     col=("blue"),pch=20) 
points(data[1,outliers], data[2,outliers],pch = 3, col=("red"))
legend("bottomright",c("Pearson: ",pcor ,"Spearman: ",scor,"MIC: ",mic,"dcor: ", dcorr),lty=0)
dev.off()

#5 Remove outliers plot 
pcor1<-round(cor(datas[1, ],datas[2, ]),3)
scor1<-round(cor(datas[1, ],datas[2, ],method ="spearman"),3)
mic1<-round(mine_stat(datas[1, ],datas[2, ], measure="mic"),3)
dcorr1<-round(dcor(datas[1, ],datas[2, ]),3)

pdf("outlierlDelP.pdf",width=6,height=6)
plot(datas[1,],datas[2,],xlab=rown1,ylab=rown2, xlim=c(min(data[1,]),max(data[1,])),ylim=c(min(data[2,]),max(data[2,])) ,col=("blue"),pch=20)  #xlim=c(4,8.2),ylim=c(3.6,7.8), xlim=c(7.8,10),ylim=c(6,11),
legend("bottomright",c("Pearson: ",pcor1,"Spearman: ",scor1,"MIC: ",mic1,"dcor: ", dcorr1),lty=0)
dev.off()

bmp("outlierlDelP.bmp", width=600,height=600)
plot(datas[1,],datas[2,],xlab=rown1,ylab=rown2, xlim=c(min(data[1,]),max(data[1,])),ylim=c(min(data[2,]),max(data[2,])) ,col=("blue"),pch=20)  #xlim=c(4,8.2),ylim=c(3.6,7.8), xlim=c(7.8,10),ylim=c(6,11),
legend("bottomright",c("Pearson: ",pcor1,"Spearman: ",scor1,"MIC: ",mic1,"dcor: ", dcorr1),lty=0)
dev.off()
