# Supplementary material for: Distance correlation application to gene co-expression network analysis
Source: BMC Bioinformatics. 2022 Feb 21;23:81. doi: 10.1186/s12859-022-04609-x (PMC8862277; doi:10.1186/s12859-022-04609-x)
Supplement: Supplementary file 4 — Additional file 4. Code S1. The R code of the study. [file 12859_2022_4609_MOESM4_ESM.zip › 2.4histogram.R]

#2.4 Distribution of Pearson and docrr (dcorr>=0.5)


rm(list = ls())
setwd('G:/DC_data/data')

load("dcorr_PC_0.1_3029_183.Rdata")
load("datExpr_PC_3029_183.Rdata")

# load("dcorr_CC_3808_308.Rdata")
# load("datExpr_CC_0.1_3808_308.Rdata")
 
# load("datExpr_liver_0.05_3089.Rdata")
# load("dcorr_288_3089.Rdata")


P<-abs(cor(datExpr))
#P<-abs(cor(datExpr,method="spearman"))#spearman
P[!upper.tri(P)]=0# upper triangular matrix 
dcorr[!upper.tri(dcorr)]=0 
PV<-round(P,4);PV<-as.vector(PV) 
dcorrV<-as.vector(round(dcorr,4))
diff<-PV-dcorrV
dcorr.Pearson<- data.frame(PV,dcorrV,diff) 
dcorr.Pearson$P_Rank <- nrow(dcorr.Pearson) - rank(dcorr.Pearson$PV, ties.method="first") + 1
dcorr.Pearson$dcorr_Rank <- nrow(dcorr.Pearson) - rank(abs(dcorr.Pearson$dcorrV), ties.method="first") + 1
mCorr = ncol(P);nCorr = nrow(P)
PV<-P
PV <- PV[order(PV, decreasing = T)]
dcorr.Pearson$col1 <- order(PV, decreasing = T)%%nCorr;
dcorr.Pearson$col1[which(dcorr.Pearson$col1==0)]<-nCorr
dcorr.Pearson$col2 <- ceiling(order(PV, decreasing = T)/nCorr)

threshold1=0.5
threshold2=1
PP=dcorr.Pearson$PV[which(dcorr.Pearson$dcorrV>=threshold1&dcorr.Pearson$dcorrV<=threshold2)]
qq=dcorr.Pearson$dcorrV[which(dcorr.Pearson$dcorrV>=threshold1)]
min(PP)

#Drawing histogram

pdf(file = "5Chontrol_P_0.07488943_all_191055_14308.pdf", wi = 6, he = 4);
break2<-seq(0,1,0.05)   
e=hist(PP, breaks = break2, main="Distribution of Pearson (dcorr>=0.5)", 
       col = rainbow(2,alpha=0.6)[1],xlab ="  ",ylab ="Number of gene pair ",ylim=c(0,90000))                           #1
dev.off()

pdf(file = "5Chontrol_PvsDC_0.07488943_all_191055_14308.pdf", wi = 6, he = 4);
break2<-seq(0,1,0.05)  
e=hist(PP, breaks = break2, main="Distribution of Pearson and docrr (dcorr>=0.5)", 
       col = rainbow(2,alpha=0.6)[1],xlab ="  ",ylab ="Number of gene pair ",ylim=c(0,130000))                           #1
hist(qq, breaks=e$breaks, col = rainbow(2,alpha=0.5)[2],xlab ="  ",add=TRUE)                                #2
e=hist(PP,breaks = break2,  col = rainbow(2,alpha=0.4)[1],xlab ="  ",add=TRUE)   
dev.off()

sum(PP<threshold1)/length(PP) # Less than the threshold ratio
length(PP)
length(which(PP<threshold1))
