# Supplementary material for: Distance correlation application to gene co-expression network analysis
Source: BMC Bioinformatics. 2022 Feb 21;23:81. doi: 10.1186/s12859-022-04609-x (PMC8862277; doi:10.1186/s12859-022-04609-x)
Supplement: Supplementary file 4 — Additional file 4. Code S1. The R code of the study. [file 12859_2022_4609_MOESM4_ESM.zip › 2.8Fisherí»s exact test.R]

#2.8Fisher’s exact test
## https://labs.genetics.ucla.edu/horvath/htdocs/CoexpressionNetwork/Rpackages/WGCNA/Tutorials/Consensus-RelateToFemMods.pdf


#-------------------------------------------------------------
rm(list = ls())
setwd('G:/DC_data/fig8/CCstability')
workingDir = ".";
library(WGCNA)
options(stringsAsFactors = FALSE)

lnames = load("CC_DC1_4_6_networkConstruction_154_3808.RData")
lnames
# Rename variables to avoid conflicts
femaleLabels = moduleLabels;
femaleColors = moduleColors;
femaleTree = geneTree;
femaleMEs = orderMEs(MEs, greyName = "ME0");
lnames = load("CC_DC2_5_6_networkConstruction_154_3808.RData")
consMEs<-orderMEs(MEs, greyName = "ME0");consTree<-geneTree
# Isolate the module labels in the order they appear in ordered module eigengenes
femModuleLabels = substring(names(femaleMEs), 3)
consModuleLabels = substring(names(consMEs), 3)
# Convert the numeric module labels to color labels
femModules = femModuleLabels
consModules = consModuleLabels
# Numbers of female and consensus modules
nFemMods = length(femModules)
nConsMods = length(consModules)
# Initialize tables of p-values and of the corresponding counts
pTable = matrix(0, nrow = nFemMods, ncol = nConsMods);
CountTbl = matrix(0, nrow = nFemMods, ncol = nConsMods);
# Execute all pairwaise comparisons
for (fmod in 1:nFemMods)
  for (cmod in 1:nConsMods)
  {
    femMembers = (femaleColors == femModules[fmod]);
    consMembers = (moduleColors == consModules[cmod]);
    pTable[fmod, cmod] = -log10(fisher.test(femMembers, consMembers, alternative = "greater")$p.value);
    CountTbl[fmod, cmod] = sum(femaleColors == femModules[fmod] & moduleColors ==
                                 consModules[cmod])
  }
# Truncate p values smaller than 10^{-50} to 10^{-50}
pTable[is.infinite(pTable)] = 1.3*max(pTable[is.finite(pTable)]);
pTable[pTable>50 ] = 50 ;
# Marginal counts (really module sizes)
femModTotals = apply(CountTbl, 1, sum)
consModTotals = apply(CountTbl, 2, sum)
# Actual plotting
sizeGrWindow(10,7 );
pdf(file = "~/Correspondence of DC-WGCNA module.pdf", wi = 10, he = 7);
par(mfrow=c(1,1));
par(cex = 1.0);
par(mar=c(8, 10.4, 2.7, 1)+0.3);
# Use function labeledHeatmap to produce the color-coded table with all the trimmings
labeledHeatmap(Matrix = pTable,
               xLabels = paste(" ", consModules),
               yLabels = paste(" ", femModules),
               colorLabels = TRUE,
               xSymbols = paste("1 ", consModules, ": ", consModTotals, sep=""),
               ySymbols = paste("2 ", femModules, ": ", femModTotals, sep=""),
               textMatrix = CountTbl,
               colors = greenWhiteRed(100)[50:100],
               main ="Correspondence of Pearson−based WGCNA module",
               cex.text = 1.0, cex.lab = 1.0, setStdMargins = FALSE);
dev.off()

#write.table (pTable, file ="~/pTable.CSV", sep ="", row.names =TRUE, col.names =TRUE, quote =TRUE)
