# Supplementary material for: Distance correlation application to gene co-expression network analysis
Source: BMC Bioinformatics. 2022 Feb 21;23:81. doi: 10.1186/s12859-022-04609-x (PMC8862277; doi:10.1186/s12859-022-04609-x)
Supplement: Supplementary file 4 — Additional file 4. Code S1. The R code of the study. [file 12859_2022_4609_MOESM4_ESM.zip › 4.1Dcor.R]

#Distance correlation between expression profiles


rm(list = ls())
setwd('G:/DC_data/data')
load("datExpr_CC_3809_308.Rdata")
library("energy")

timestart<-Sys.time()#time starts
n=dim(datExpr)[2]                                    
dcorr=matrix(0,n,n)
for(i in 1:n){
    for(j in 1:n){
      if (i<= j){
        dcorr[i,j]=dcor(datExpr[,i],datExpr[,j])    
      }else{
        dcorr[i,j]=dcorr[j,i]
      }
    }
}
timeend<-Sys.time()#time End
runningtime<-timeend-timestart 
runningtime # print time
save(dcorr,file="dcorr_CC_3809_308.Rdata")
