# Supplementary material for: Distance correlation application to gene co-expression network analysis
Source: BMC Bioinformatics. 2022 Feb 21;23:81. doi: 10.1186/s12859-022-04609-x (PMC8862277; doi:10.1186/s12859-022-04609-x)
Supplement: Supplementary file 4 — Additional file 4. Code S1. The R code of the study. [file 12859_2022_4609_MOESM4_ESM.zip › 4.4DC_WGCNA.R]

#DC-WGCNA
#WGCNA the tutorials package at https://horvath.genetics.ucla.edu/html/CoexpressionNetwork/Rpackages/WGCNA/Tutorials/index.html


rm(list = ls())
setwd('G:/DC_data/data')

#load("datExpr_liver_0.05_3089.Rdata")# gene expression profile data
#load("dcorr_288_3089.Rdata")# similarity coexpression matrix

#load("datExpr_treated_control_0.05_3611.Rdata")# gene expression profile data
#load("dcorr_3611.Rdata")# similarity coexpression matrix

load("dcorr_PC_0.1_3029_183.Rdata")
load("datExpr_PC_3029_183.Rdata")
dcorr<-abs(cor(datExpr))# Pearson
#("dcorr_CC_3808_308.Rdata")
#load("datExpr_CC_0.1_3808_308.Rdata")


library(WGCNA)
options(stringsAsFactors = FALSE) 
allowWGCNAThreads()
nGenes = ncol(datExpr)
nSamples = nrow(datExpr)
for (i in 1:nGenes) {
  for (j in 1:nGenes) {
    if(dcorr[i,j]>=1){dcorr[i,j]=0.99997777}
    }
}
#=====================================================================================
# Soft-thresholding power
#=====================================================================================
powers = c(c(1:10), seq(from = 12, to=20, by=2))
#sft = pickSoftThreshold(datExpr, powerVector = powers, verbose = 5) 
sft = pickSoftThreshold.fromSimilarity(dcorr, powerVector = powers, verbose = 5) 
par(mfrow = c(1,2));
cex1 = 0.9;
plot(sft$fitIndices[,1], -sign(sft$fitIndices[,3])*sft$fitIndices[,2],
     xlab="Soft Threshold (power)",ylab="Scale Free Topology Model Fit,signed R^2",type="n",
     main = paste("Scale independence"));
text(sft$fitIndices[,1], -sign(sft$fitIndices[,3])*sft$fitIndices[,2],
     labels=powers,cex=cex1,col="red");
abline(h=0.90,col="red")
plot(sft$fitIndices[,1], sft$fitIndices[,5],
     xlab="Soft Threshold (power)",ylab="Mean Connectivity", type="n",
     main = paste("Mean connectivity"))
text(sft$fitIndices[,1], sft$fitIndices[,5], labels=powers, cex=cex1,col="red")
sft$powerEstimate;


#=====================================================================================
# Step-by-step network construction and module detection
#=====================================================================================
softPower = sft$powerEstimate;
#adjacency = adjacency(datExpr, power = softPower);
adjacency = adjacency.fromSimilarity(dcorr, power = softPower);
TOM = TOMsimilarity(adjacency);
dissTOM = 1-TOM
#Call the hierarchical clustering function
geneTree = hclust(as.dist(dissTOM), method = "average");
# Plot the resulting clustering tree (dendrogram)
#sizeGrWindow(12,9)
plot(geneTree, xlab="", sub="", main = "Gene clustering on TOM-based dissimilarity",labels = FALSE, hang = 0.04) 
# We like large modules, so we set the minimum module size relatively high:
minModuleSize =30;
# Module identification using dynamic tree cut:
dynamicMods = cutreeDynamic(dendro = geneTree, distM = dissTOM,
                            deepSplit =2, pamRespectsDendro = FALSE,
                            minClusterSize = minModuleSize);
table(dynamicMods)
length(table(dynamicMods))
# Convert numeric lables into colors
dynamicColors = labels2colors(dynamicMods)
# Plot the dendrogram and colors underneath
#sizeGrWindow(8,6)
plotDendroAndColors(geneTree, dynamicColors, "Dynamic Tree Cut",
                    dendroLabels = FALSE, hang = 0.03,
                    addGuide = TRUE, guideHang = 0.05,
                    main = "Gene dendrogram and module colors")
#Merging of modules whose expression profiles are very similar
# Calculate eigengenes
MEList = moduleEigengenes(datExpr, colors = dynamicColors)
MEs = MEList$eigengenes
# Calculate dissimilarity of module eigengenes
MEDiss = 1-cor(MEs);
# Cluster module eigengenes
METree = hclust(as.dist(MEDiss), method = "average");
# Plot the result
#sizeGrWindow(7, 6)
plot(METree, main = "Clustering of module eigengenes",
     xlab = "", sub = "")
MEDissThres = 0.25
# Plot the cut line into the dendrogram
abline(h=MEDissThres, col = "red")
# Call an automatic merging function
merge = mergeCloseModules(datExpr, dynamicColors, cutHeight = MEDissThres, verbose = 3)
# The merged module colors
mergedColors = merge$colors;
# Eigengenes of the new merged modules:
mergedMEs = merge$newMEs;
#sizeGrWindow(12, 9)
#pdf(file = "Plots/geneDendro-3.pdf", wi = 9, he = 6)
plotDendroAndColors(geneTree, cbind(dynamicColors, mergedColors),
                    c("Dynamic Tree Cut", "Merged dynamic"),
                    dendroLabels = FALSE, hang = 0.03,
                    addGuide = TRUE, guideHang = 0.05)
#dev.off()
plotDendroAndColors(geneTree,mergedColors,"Merged dynamic",
                    dendroLabels = FALSE, hang = 0.03,
                    addGuide = TRUE, guideHang = 0.05)
# Rename to moduleColors
moduleColors = mergedColors
# Construct numerical labels corresponding to the colors
colorOrder = c("grey", standardColors(50));
moduleLabels = match(moduleColors, colorOrder)-1;
MEs = mergedMEs;

softPower
table(moduleColors)
length(table(moduleColors))
# Save module colors and labels for use in subsequent parts
#save(MEs, moduleLabels, moduleColors, geneTree, file = "PC_Pearson22_9_14_networkConstruction_92_3029.RData")
#write.csv(table(moduleColors), file = "moduleColors.csv", row.names = F, quote = F)


# #====================================================================================
# # seve module genes
# #====================================================================================
# module = "pink";
# probes = colnames(datExpr)  
# inModule =(moduleColors==module);
# pinkmod <- probes[inModule];
# #------------------------------
# 
# save(pinkmod,file="G:/important_module_gene.Rdata")
# #write.table(pinkmod, file = "G:/important_module_gene.csv", row.names = F, quote = F) 
