# Supplementary material for: Distance correlation application to gene co-expression network analysis
Source: BMC Bioinformatics. 2022 Feb 21;23:81. doi: 10.1186/s12859-022-04609-x (PMC8862277; doi:10.1186/s12859-022-04609-x)
Supplement: Supplementary file 4 — Additional file 4. Code S1. The R code of the study. [file 12859_2022_4609_MOESM4_ESM.zip › 4.7selecte_gene.R]

#####################################################################
#Select genes by average signal intensity and coefficient of variation
#####################################################################

rm(list = ls())
setwd('G:/')
expro=read.csv('Cervical Cancer.csv',header = T,sep=",")
rownames(expro)<-expro[,1]# rowname
expro<-expro[,-1]

gene.sd=apply(expro,1,sd);gene.mean=apply(expro,1,mean)
gene.cv<-gene.sd/gene.mean # coefficient of variation (CV)
expro.upper=expro[which(gene.mean>mean(as.matrix(expro))&gene.cv>0.1),]

datExpr=as.data.frame(t(expro.upper)); 
save(datExpr,file="G:/datExpr_CC_3809_308.Rdata")
